# Supplementary material for: The Reversible Electron Transfer Within Stimuli-Responsive Hydrochromic Supramolecular Material Containing Pyridinium Oxime and Hexacyanoferrate (II) Ions
Source: Molecules. 2024 Nov 27;29(23):5611. doi: 10.3390/molecules29235611 (PMC11643671; doi:10.3390/molecules29235611)
Supplement: Supplementary file 1 [file molecules-29-05611-s001.zip]

Archive with 1 entries (1 files):
- molecules-3318389-supplementary.pdf
